# Supplementary material for: Identification of Hub Genes in the Remodeling of Non-Infarcted Myocardium Following Acute Myocardial Infarction
Source: J Cardiovasc Dev Dis. 2022 Nov 22;9(12):409. doi: 10.3390/jcdd9120409 (PMC9788553; doi:10.3390/jcdd9120409)
Supplement: Supplementary file 1 [file jcdd-09-00409-s001.zip]

Archive with 2 entries (2 files):
- Supplementary Materials S1.xlsx
- Supplementary Materials S2.pdf
