# Supplementary material for: Identification of Hub Genes in the Remodeling of Non-Infarcted Myocardium Following Acute Myocardial Infarction
Source: J Cardiovasc Dev Dis. 2022 Nov 22;9(12):409. doi: 10.3390/jcdd9120409 (PMC9788553; doi:10.3390/jcdd9120409)
Supplement: Supplementary file 1 [file jcdd-09-00409-s001.zip › Supplementary Materials S1.xlsx]

## Sheet: BP
ID	Description	GeneRatio	BgRatio	pvalue	p.adjust	qvalue	geneID	Count
GO:0032967	positive regulation of collagen biosynthetic process	3/10	31/23328	2.53365e-07	0.000165668	7.04292e-05	Tgfb1/Vim/Serpine1	3
GO:0010714	positive regulation of collagen metabolic process	3/10	34/23328	3.37067e-07	0.000165668	7.04292e-05	Tgfb1/Vim/Serpine1	3
GO:0032965	regulation of collagen biosynthetic process	3/10	48/23328	9.71181e-07	0.000318224	0.000135284	Tgfb1/Vim/Serpine1	3
GO:0010712	regulation of collagen metabolic process	3/10	55/23328	1.47079e-06	0.000322353	0.000137039	Tgfb1/Vim/Serpine1	3
GO:0032964	collagen biosynthetic process	3/10	57/23328	1.63964e-06	0.000322353	0.000137039	Tgfb1/Vim/Serpine1	3
GO:0032963	collagen metabolic process	3/10	111/23328	1.22794e-05	0.00201178	0.00085525	Tgfb1/Vim/Serpine1	3
GO:0016525	negative regulation of angiogenesis	3/10	122/23328	1.63036e-05	0.00220664	0.000938091	Sparc/Serpine1/Thbs2	3
GO:2000181	negative regulation of blood vessel morphogenesis	3/10	126/23328	1.79584e-05	0.00220664	0.000938091	Sparc/Serpine1/Thbs2	3
GO:0001667	ameboidal-type cell migration	4/10	427/23328	2.13003e-05	0.00232647	0.000989032	Timp1/Sparc/Tgfb1/Serpine1	4
GO:1901343	negative regulation of vasculature development	3/10	139/23328	2.40938e-05	0.00236842	0.00100687	Sparc/Serpine1/Thbs2	3
GO:0010634	positive regulation of epithelial cell migration	3/10	150/23328	3.02519e-05	0.00270342	0.00114928	Sparc/Tgfb1/Serpine1	3
GO:0010951	negative regulation of endopeptidase activity	3/10	182/23328	5.38391e-05	0.00436456	0.00185547	Timp1/Serpine1/Serpina3n	3
GO:0071677	positive regulation of mononuclear cell migration	2/10	27/23328	5.77205e-05	0.00436456	0.00185547	Tgfb1/Serpine1	2
GO:0070306	lens fiber cell differentiation	2/10	36/23328	0.000103388	0.00725931	0.00308609	Tgfb1/Vim	2
GO:0010632	regulation of epithelial cell migration	3/10	235/23328	0.000114951	0.00753313	0.0032025	Sparc/Tgfb1/Serpine1	3
GO:0010466	negative regulation of peptidase activity	3/10	246/23328	0.000131609	0.0080857	0.00343741	Timp1/Serpine1/Serpina3n	3
GO:0030336	negative regulation of cell migration	3/10	278/23328	0.000188835	0.00989184	0.00420524	Timp1/Tgfb1/Serpine1	3
GO:0071222	cellular response to lipopolysaccharide	3/10	285/23328	0.000203194	0.00989184	0.00420524	Tgfb1/Vim/Serpine1	3
GO:2000146	negative regulation of cell motility	3/10	291/23328	0.000216053	0.00989184	0.00420524	Timp1/Tgfb1/Serpine1	3
GO:0010631	epithelial cell migration	3/10	295/23328	0.000224913	0.00989184	0.00420524	Sparc/Tgfb1/Serpine1	3
GO:0071219	cellular response to molecule of bacterial origin	3/10	295/23328	0.000224913	0.00989184	0.00420524	Tgfb1/Vim/Serpine1	3
GO:0090132	epithelium migration	3/10	297/23328	0.000229431	0.00989184	0.00420524	Sparc/Tgfb1/Serpine1	3
GO:0090130	tissue migration	3/10	299/23328	0.000234007	0.00989184	0.00420524	Sparc/Tgfb1/Serpine1	3
GO:0033619	membrane protein proteolysis	2/10	55/23328	0.000242644	0.00989184	0.00420524	Timp1/Tgfb1	2
GO:0071675	regulation of mononuclear cell migration	2/10	56/23328	0.000251573	0.00989184	0.00420524	Tgfb1/Serpine1	2
GO:0045765	regulation of angiogenesis	3/10	320/23328	0.000285685	0.0102266	0.00434755	Sparc/Serpine1/Thbs2	3
GO:0071216	cellular response to biotic stimulus	3/10	320/23328	0.000285685	0.0102266	0.00434755	Tgfb1/Vim/Serpine1	3
GO:0040013	negative regulation of locomotion	3/10	326/23328	0.0003017	0.0102266	0.00434755	Timp1/Tgfb1/Serpine1	3
GO:0051271	negative regulation of cellular component movement	3/10	326/23328	0.0003017	0.0102266	0.00434755	Timp1/Tgfb1/Serpine1	3
GO:0008347	glial cell migration	2/10	64/23328	0.00032873	0.0106372	0.0045221	Vim/Vcan	2
GO:0042063	gliogenesis	3/10	338/23328	0.000335456	0.0106372	0.0045221	Tgfb1/Vim/Vcan	3
GO:0052548	regulation of endopeptidase activity	3/10	346/23328	0.000359266	0.0106638	0.0045334	Timp1/Serpine1/Serpina3n	3
GO:0042060	wound healing	3/10	349/23328	0.000368469	0.0106638	0.0045334	Timp1/Tgfb1/Serpine1	3
GO:0045861	negative regulation of proteolysis	3/10	350/23328	0.00037157	0.0106638	0.0045334	Timp1/Serpine1/Serpina3n	3
GO:0048146	positive regulation of fibroblast proliferation	2/10	69/23328	0.000382102	0.0106638	0.0045334	Tgfb1/Serpine1	2
GO:1901342	regulation of vasculature development	3/10	356/23328	0.000390535	0.0106638	0.0045334	Sparc/Serpine1/Thbs2	3
GO:0050900	leukocyte migration	3/10	360/23328	0.000403519	0.0107205	0.00455753	Spp1/Tgfb1/Serpine1	3
GO:0032496	response to lipopolysaccharide	3/10	368/23328	0.00043032	0.0111317	0.00473233	Tgfb1/Vim/Serpine1	3
GO:0002237	response to molecule of bacterial origin	3/10	389/23328	0.000506083	0.0127559	0.0054228	Tgfb1/Vim/Serpine1	3
GO:0051346	negative regulation of hydrolase activity	3/10	405/23328	0.000569239	0.013989	0.00594705	Timp1/Serpine1/Serpina3n	3
GO:0035304	regulation of protein dephosphorylation	2/10	87/23328	0.000606808	0.0144964	0.00616275	Tgfb1/Vcan	2
GO:0071674	mononuclear cell migration	2/10	89/23328	0.000634903	0.0144964	0.00616275	Tgfb1/Serpine1	2
GO:0052547	regulation of peptidase activity	3/10	421/23328	0.000637268	0.0144964	0.00616275	Timp1/Serpine1/Serpina3n	3
GO:0002088	lens development in camera-type eye	2/10	91/23328	0.000663621	0.0144964	0.00616275	Tgfb1/Vim	2
GO:0014015	positive regulation of gliogenesis	2/10	91/23328	0.000663621	0.0144964	0.00616275	Tgfb1/Vim	2
GO:0060395	SMAD protein signal transduction	2/10	98/23328	0.000769022	0.0164337	0.00698631	Tgfb1/Vim	2
GO:0010595	positive regulation of endothelial cell migration	2/10	103/23328	0.000848949	0.0170137	0.0072329	Sparc/Tgfb1	2
GO:0001657	ureteric bud development	2/10	104/23328	0.000865397	0.0170137	0.0072329	Tgfb1/Vcan	2
GO:0072163	mesonephric epithelium development	2/10	104/23328	0.000865397	0.0170137	0.0072329	Tgfb1/Vcan	2
GO:0072164	mesonephric tubule development	2/10	104/23328	0.000865397	0.0170137	0.0072329	Tgfb1/Vcan	2
GO:0001823	mesonephros development	2/10	107/23328	0.000915664	0.0173096	0.00735868	Tgfb1/Vcan	2
GO:0048145	regulation of fibroblast proliferation	2/10	107/23328	0.000915664	0.0173096	0.00735868	Tgfb1/Serpine1	2
GO:0048144	fibroblast proliferation	2/10	109/23328	0.000949945	0.0176188	0.00749013	Tgfb1/Serpine1	2
GO:0009611	response to wounding	3/10	492/23328	0.00100189	0.018238	0.00775339	Timp1/Tgfb1/Serpine1	3
GO:0021782	glial cell development	2/10	118/23328	0.00111179	0.0198449	0.0084365	Tgfb1/Vim	2
GO:0042476	odontogenesis	2/10	119/23328	0.00113053	0.0198449	0.0084365	Tgfb1/Serpine1	2
GO:1901655	cellular response to ketone	2/10	135/23328	0.00145112	0.0250255	0.0106389	Spp1/Tgfb1	2
GO:0072073	kidney epithelium development	2/10	145/23328	0.0016711	0.0283222	0.0120404	Tgfb1/Vcan	2
GO:0050680	negative regulation of epithelial cell proliferation	2/10	148/23328	0.00174001	0.0287923	0.0122402	Sparc/Tgfb1	2
GO:0050921	positive regulation of chemotaxis	2/10	149/23328	0.00176328	0.0287923	0.0122402	Tgfb1/Serpine1	2
GO:0031099	regeneration	2/10	150/23328	0.0017867	0.0287923	0.0122402	Tgfb1/Serpine1	2
GO:0014013	regulation of gliogenesis	2/10	154/23328	0.00188187	0.0298367	0.0126842	Tgfb1/Vim	2
GO:0002687	positive regulation of leukocyte migration	2/10	156/23328	0.00193034	0.0301195	0.0128045	Tgfb1/Serpine1	2
GO:0031214	biomineral tissue development	2/10	162/23328	0.00207933	0.0314458	0.0133683	Spp1/Tgfb1	2
GO:0110148	biomineralization	2/10	162/23328	0.00207933	0.0314458	0.0133683	Spp1/Tgfb1	2
GO:0010594	regulation of endothelial cell migration	2/10	166/23328	0.00218161	0.0324927	0.0138134	Sparc/Tgfb1	2
GO:0035303	regulation of dephosphorylation	2/10	169/23328	0.00225987	0.0331559	0.0140953	Tgfb1/Vcan	2
GO:1901654	response to ketone	2/10	174/23328	0.00239323	0.0345963	0.0147076	Spp1/Tgfb1	2
GO:0048771	tissue remodeling	2/10	196/23328	0.00302339	0.0430724	0.018311	Timp1/Spp1	2
GO:0071560	cellular response to transforming growth factor beta stimulus	2/10	208/23328	0.0033966	0.047698	0.0202775	Tgfb1/Serpine1	2
GO:0043542	endothelial cell migration	2/10	212/23328	0.00352559	0.0479603	0.020389	Sparc/Tgfb1	2
GO:0071559	response to transforming growth factor beta	2/10	212/23328	0.00352559	0.0479603	0.020389	Tgfb1/Serpine1	2
GO:0010810	regulation of cell-substrate adhesion	2/10	214/23328	0.00359094	0.0479603	0.020389	Spp1/Serpine1	2
GO:0002685	regulation of leukocyte migration	2/10	217/23328	0.00369003	0.0479603	0.020389	Tgfb1/Serpine1	2
GO:0048545	response to steroid hormone	2/10	218/23328	0.00372335	0.0479603	0.020389	Spp1/Tgfb1	2
GO:0030595	leukocyte chemotaxis	2/10	219/23328	0.00375681	0.0479603	0.020389	Spp1/Serpine1	2
GO:0097529	myeloid leukocyte migration	2/10	219/23328	0.00375681	0.0479603	0.020389	Spp1/Serpine1	2
GO:0016054	organic acid catabolic process	2/10	223/23328	0.00389205	0.0482434	0.0205093	Tgfb1/Decr1	2
GO:0046395	carboxylic acid catabolic process	2/10	223/23328	0.00389205	0.0482434	0.0205093	Tgfb1/Decr1	2
GO:0050920	regulation of chemotaxis	2/10	224/23328	0.00392622	0.0482434	0.0205093	Tgfb1/Serpine1	2
GO:0097191	extrinsic apoptotic signaling pathway	2/10	233/23328	0.00424005	0.0504529	0.0214486	Tgfb1/Serpine1	2
GO:0046543	development of secondary female sexual characteristics	1/10	10/23328	0.00427926	0.0504529	0.0214486	Tgfb1	1
GO:0051917	regulation of fibrinolysis	1/10	10/23328	0.00427926	0.0504529	0.0214486	Serpine1	1
GO:0006470	protein dephosphorylation	2/10	235/23328	0.00431134	0.0504529	0.0214486	Tgfb1/Vcan	2
GO:0060020	Bergmann glial cell differentiation	1/10	11/23328	0.00470628	0.0537938	0.0228689	Vim	1
GO:1903911	positive regulation of receptor clustering	1/10	11/23328	0.00470628	0.0537938	0.0228689	Tgfb1	1
GO:0010001	glial cell differentiation	2/10	249/23328	0.004826	0.0545283	0.0231812	Tgfb1/Vim	2
GO:0010755	regulation of plasminogen activation	1/10	12/23328	0.00513313	0.0545378	0.0231852	Serpine1	1
GO:0042447	hormone catabolic process	1/10	12/23328	0.00513313	0.0545378	0.0231852	Spp1	1
GO:0051280	negative regulation of release of sequestered calcium ion into cytosol	1/10	12/23328	0.00513313	0.0545378	0.0231852	Tgfb1	1
GO:0097709	connective tissue replacement	1/10	12/23328	0.00513313	0.0545378	0.0231852	Timp1	1
GO:1903800	positive regulation of production of miRNAs involved in gene silencing by miRNA	1/10	12/23328	0.00513313	0.0545378	0.0231852	Tgfb1	1
GO:0007183	SMAD protein complex assembly	1/10	13/23328	0.00555982	0.0545378	0.0231852	Tgfb1	1
GO:0033280	response to vitamin D	1/10	13/23328	0.00555982	0.0545378	0.0231852	Spp1	1
GO:0042482	positive regulation of odontogenesis	1/10	13/23328	0.00555982	0.0545378	0.0231852	Tgfb1	1
GO:0045136	development of secondary sexual characteristics	1/10	13/23328	0.00555982	0.0545378	0.0231852	Tgfb1	1
GO:0051549	positive regulation of keratinocyte migration	1/10	13/23328	0.00555982	0.0545378	0.0231852	Serpine1	1
GO:0072540	T-helper 17 cell lineage commitment	1/10	13/23328	0.00555982	0.0545378	0.0231852	Tgfb1	1
GO:1901163	regulation of trophoblast cell migration	1/10	13/23328	0.00555982	0.0545378	0.0231852	Timp1	1
GO:0051924	regulation of calcium ion transport	2/10	275/23328	0.00585377	0.0545378	0.0231852	Tgfb1/Serpine1	2
GO:0050807	regulation of synapse organization	2/10	277/23328	0.00593667	0.0545378	0.0231852	Sparc/Thbs2	2
GO:0030213	hyaluronan biosynthetic process	1/10	14/23328	0.00598634	0.0545378	0.0231852	Tgfb1	1
GO:0045651	positive regulation of macrophage differentiation	1/10	14/23328	0.00598634	0.0545378	0.0231852	Tgfb1	1
GO:0051152	positive regulation of smooth muscle cell differentiation	1/10	14/23328	0.00598634	0.0545378	0.0231852	Tgfb1	1
GO:0051284	positive regulation of sequestering of calcium ion	1/10	14/23328	0.00598634	0.0545378	0.0231852	Tgfb1	1
GO:0061450	trophoblast cell migration	1/10	14/23328	0.00598634	0.0545378	0.0231852	Timp1	1
GO:0010523	negative regulation of calcium ion transport into cytosol	1/10	15/23328	0.0064127	0.0545378	0.0231852	Tgfb1	1
GO:0010935	regulation of macrophage cytokine production	1/10	15/23328	0.0064127	0.0545378	0.0231852	Tgfb1	1
GO:0045591	positive regulation of regulatory T cell differentiation	1/10	15/23328	0.0064127	0.0545378	0.0231852	Tgfb1	1
GO:0051547	regulation of keratinocyte migration	1/10	15/23328	0.0064127	0.0545378	0.0231852	Serpine1	1
GO:0061042	vascular wound healing	1/10	15/23328	0.0064127	0.0545378	0.0231852	Serpine1	1
GO:0070307	lens fiber cell development	1/10	15/23328	0.0064127	0.0545378	0.0231852	Vim	1
GO:0090594	inflammatory response to wounding	1/10	15/23328	0.0064127	0.0545378	0.0231852	Timp1	1
GO:1903799	negative regulation of production of miRNAs involved in gene silencing by miRNA	1/10	15/23328	0.0064127	0.0545378	0.0231852	Tgfb1	1
GO:0050803	regulation of synapse structure or activity	2/10	289/23328	0.00644542	0.0545378	0.0231852	Sparc/Thbs2	2
GO:0007162	negative regulation of cell adhesion	2/10	290/23328	0.0064887	0.0545378	0.0231852	Tgfb1/Serpine1	2
GO:0002295	T-helper cell lineage commitment	1/10	16/23328	0.0068389	0.0545378	0.0231852	Tgfb1	1
GO:0060391	positive regulation of SMAD protein signal transduction	1/10	16/23328	0.0068389	0.0545378	0.0231852	Tgfb1	1
GO:0071498	cellular response to fluid shear stress	1/10	16/23328	0.0068389	0.0545378	0.0231852	Spp1	1
GO:1905048	regulation of metallopeptidase activity	1/10	16/23328	0.0068389	0.0545378	0.0231852	Timp1	1
GO:2000647	negative regulation of stem cell proliferation	1/10	16/23328	0.0068389	0.0545378	0.0231852	Tgfb1	1
GO:0060326	cell chemotaxis	2/10	303/23328	0.00706349	0.0545378	0.0231852	Spp1/Serpine1	2
GO:0007096	regulation of exit from mitosis	1/10	17/23328	0.00726493	0.0545378	0.0231852	Tgfb1	1
GO:0010934	macrophage cytokine production	1/10	17/23328	0.00726493	0.0545378	0.0231852	Tgfb1	1
GO:0032570	response to progesterone	1/10	17/23328	0.00726493	0.0545378	0.0231852	Tgfb1	1
GO:2001044	regulation of integrin-mediated signaling pathway	1/10	17/23328	0.00726493	0.0545378	0.0231852	Timp1	1
GO:0032740	positive regulation of interleukin-17 production	1/10	18/23328	0.00769079	0.0545378	0.0231852	Tgfb1	1
GO:0033574	response to testosterone	1/10	18/23328	0.00769079	0.0545378	0.0231852	Spp1	1
GO:0001822	kidney development	2/10	318/23328	0.0077547	0.0545378	0.0231852	Tgfb1/Vcan	2
GO:0044282	small molecule catabolic process	2/10	320/23328	0.00784911	0.0545378	0.0231852	Tgfb1/Decr1	2
GO:0016042	lipid catabolic process	2/10	324/23328	0.00803951	0.0545378	0.0231852	Spp1/Decr1	2
GO:0003180	aortic valve morphogenesis	1/10	19/23328	0.00811649	0.0545378	0.0231852	Tgfb1	1
GO:0006027	glycosaminoglycan catabolic process	1/10	19/23328	0.00811649	0.0545378	0.0231852	Tgfb1	1
GO:0032700	negative regulation of interleukin-17 production	1/10	19/23328	0.00811649	0.0545378	0.0231852	Tgfb1	1
GO:0042730	fibrinolysis	1/10	19/23328	0.00811649	0.0545378	0.0231852	Serpine1	1
GO:0043373	CD4-positive, alpha-beta T cell lineage commitment	1/10	19/23328	0.00811649	0.0545378	0.0231852	Tgfb1	1
GO:0051546	keratinocyte migration	1/10	19/23328	0.00811649	0.0545378	0.0231852	Serpine1	1
GO:0060965	negative regulation of gene silencing by miRNA	1/10	19/23328	0.00811649	0.0545378	0.0231852	Tgfb1	1
GO:0072001	renal system development	2/10	333/23328	0.00847558	0.0545378	0.0231852	Tgfb1/Vcan	2
GO:0008209	androgen metabolic process	1/10	20/23328	0.00854203	0.0545378	0.0231852	Spp1	1
GO:0010763	positive regulation of fibroblast migration	1/10	20/23328	0.00854203	0.0545378	0.0231852	Tgfb1	1
GO:0032495	response to muramyl dipeptide	1/10	20/23328	0.00854203	0.0545378	0.0231852	Vim	1
GO:0043011	myeloid dendritic cell differentiation	1/10	20/23328	0.00854203	0.0545378	0.0231852	Tgfb1	1
GO:0045649	regulation of macrophage differentiation	1/10	20/23328	0.00854203	0.0545378	0.0231852	Tgfb1	1
GO:0060252	positive regulation of glial cell proliferation	1/10	20/23328	0.00854203	0.0545378	0.0231852	Vim	1
GO:0070723	response to cholesterol	1/10	20/23328	0.00854203	0.0545378	0.0231852	Tgfb1	1
GO:1903909	regulation of receptor clustering	1/10	20/23328	0.00854203	0.0545378	0.0231852	Tgfb1	1
GO:0050768	negative regulation of neurogenesis	2/10	337/23328	0.00867279	0.0545378	0.0231852	Tgfb1/Vim	2
GO:0002363	alpha-beta T cell lineage commitment	1/10	21/23328	0.0089674	0.0545378	0.0231852	Tgfb1	1
GO:0031065	positive regulation of histone deacetylation	1/10	21/23328	0.0089674	0.0545378	0.0231852	Tgfb1	1
GO:0043117	positive regulation of vascular permeability	1/10	21/23328	0.0089674	0.0545378	0.0231852	Tgfb1	1
GO:0046716	muscle cell cellular homeostasis	1/10	21/23328	0.0089674	0.0545378	0.0231852	Tgfb1	1
GO:0060055	angiogenesis involved in wound healing	1/10	21/23328	0.0089674	0.0545378	0.0231852	Serpine1	1
GO:0060149	negative regulation of posttranscriptional gene silencing	1/10	21/23328	0.0089674	0.0545378	0.0231852	Tgfb1	1
GO:0060967	negative regulation of gene silencing by RNA	1/10	21/23328	0.0089674	0.0545378	0.0231852	Tgfb1	1
GO:0090026	positive regulation of monocyte chemotaxis	1/10	21/23328	0.0089674	0.0545378	0.0231852	Serpine1	1
GO:0031589	cell-substrate adhesion	2/10	351/23328	0.00937936	0.0545378	0.0231852	Spp1/Serpine1	2
GO:0014912	negative regulation of smooth muscle cell migration	1/10	22/23328	0.00939261	0.0545378	0.0231852	Serpine1	1
GO:0060602	branch elongation of an epithelium	1/10	22/23328	0.00939261	0.0545378	0.0231852	Tgfb1	1
GO:1903975	regulation of glial cell migration	1/10	22/23328	0.00939261	0.0545378	0.0231852	Vim	1
GO:0002719	negative regulation of cytokine production involved in immune response	1/10	23/23328	0.00981765	0.0545378	0.0231852	Tgfb1	1
GO:0003176	aortic valve development	1/10	23/23328	0.00981765	0.0545378	0.0231852	Tgfb1	1
GO:0032930	positive regulation of superoxide anion generation	1/10	23/23328	0.00981765	0.0545378	0.0231852	Tgfb1	1
GO:0034405	response to fluid shear stress	1/10	23/23328	0.00981765	0.0545378	0.0231852	Spp1	1
GO:0043369	CD4-positive or CD8-positive, alpha-beta T cell lineage commitment	1/10	23/23328	0.00981765	0.0545378	0.0231852	Tgfb1	1
GO:0051043	regulation of membrane protein ectodomain proteolysis	1/10	23/23328	0.00981765	0.0545378	0.0231852	Timp1	1
GO:0090190	positive regulation of branching involved in ureteric bud morphogenesis	1/10	23/23328	0.00981765	0.0545378	0.0231852	Tgfb1	1
GO:0051961	negative regulation of nervous system development	2/10	365/23328	0.0101111	0.0545378	0.0231852	Tgfb1/Vim	2
GO:0031639	plasminogen activation	1/10	24/23328	0.0102425	0.0545378	0.0231852	Serpine1	1
GO:0036314	response to sterol	1/10	24/23328	0.0102425	0.0545378	0.0231852	Tgfb1	1
GO:0050765	negative regulation of phagocytosis	1/10	24/23328	0.0102425	0.0545378	0.0231852	Tgfb1	1
GO:1903077	negative regulation of protein localization to plasma membrane	1/10	24/23328	0.0102425	0.0545378	0.0231852	Tgfb1	1
GO:0007178	transmembrane receptor protein serine/threonine kinase signaling pathway	2/10	368/23328	0.0102712	0.0545378	0.0231852	Tgfb1/Vim	2
GO:0043010	camera-type eye development	2/10	370/23328	0.0103786	0.0545378	0.0231852	Tgfb1/Vim	2
GO:0050678	regulation of epithelial cell proliferation	2/10	372/23328	0.0104864	0.0545378	0.0231852	Sparc/Tgfb1	2
GO:0016311	dephosphorylation	2/10	374/23328	0.0105948	0.0545378	0.0231852	Tgfb1/Vcan	2
GO:0006706	steroid catabolic process	1/10	25/23328	0.0106672	0.0545378	0.0231852	Spp1	1
GO:0048642	negative regulation of skeletal muscle tissue development	1/10	25/23328	0.0106672	0.0545378	0.0231852	Tgfb1	1
GO:0061213	positive regulation of mesonephros development	1/10	25/23328	0.0106672	0.0545378	0.0231852	Tgfb1	1
GO:1903798	regulation of production of miRNAs involved in gene silencing by miRNA	1/10	25/23328	0.0106672	0.0545378	0.0231852	Tgfb1	1
GO:0001655	urogenital system development	2/10	376/23328	0.0107036	0.0545378	0.0231852	Tgfb1/Vcan	2
GO:0031100	animal organ regeneration	1/10	26/23328	0.0110918	0.0545378	0.0231852	Tgfb1	1
GO:0032928	regulation of superoxide anion generation	1/10	26/23328	0.0110918	0.0545378	0.0231852	Tgfb1	1
GO:0070168	negative regulation of biomineral tissue development	1/10	26/23328	0.0110918	0.0545378	0.0231852	Tgfb1	1
GO:0070920	regulation of production of small RNA involved in gene silencing by RNA	1/10	26/23328	0.0110918	0.0545378	0.0231852	Tgfb1	1
GO:0071549	cellular response to dexamethasone stimulus	1/10	26/23328	0.0110918	0.0545378	0.0231852	Tgfb1	1
GO:0090189	regulation of branching involved in ureteric bud morphogenesis	1/10	26/23328	0.0110918	0.0545378	0.0231852	Tgfb1	1
GO:0090280	positive regulation of calcium ion import	1/10	26/23328	0.0110918	0.0545378	0.0231852	Serpine1	1
GO:0110150	negative regulation of biomineralization	1/10	26/23328	0.0110918	0.0545378	0.0231852	Tgfb1	1
GO:1904376	negative regulation of protein localization to cell periphery	1/10	26/23328	0.0110918	0.0545378	0.0231852	Tgfb1	1
GO:2000637	positive regulation of gene silencing by miRNA	1/10	26/23328	0.0110918	0.0545378	0.0231852	Tgfb1	1
GO:2000679	positive regulation of transcription regulatory region DNA binding	1/10	26/23328	0.0110918	0.0545378	0.0231852	Tgfb1	1
GO:0010721	negative regulation of cell development	2/10	387/23328	0.0113114	0.0545378	0.0231852	Tgfb1/Vim	2
GO:1903532	positive regulation of secretion by cell	2/10	388/23328	0.0113674	0.0545378	0.0231852	Spp1/Tgfb1	2
GO:0030194	positive regulation of blood coagulation	1/10	27/23328	0.0115162	0.0545378	0.0231852	Serpine1	1
GO:0030212	hyaluronan metabolic process	1/10	27/23328	0.0115162	0.0545378	0.0231852	Tgfb1	1
GO:0045780	positive regulation of bone resorption	1/10	27/23328	0.0115162	0.0545378	0.0231852	Spp1	1
GO:0046852	positive regulation of bone remodeling	1/10	27/23328	0.0115162	0.0545378	0.0231852	Spp1	1
GO:0060148	positive regulation of posttranscriptional gene silencing	1/10	27/23328	0.0115162	0.0545378	0.0231852	Tgfb1	1
GO:1900048	positive regulation of hemostasis	1/10	27/23328	0.0115162	0.0545378	0.0231852	Serpine1	1
GO:2000727	positive regulation of cardiac muscle cell differentiation	1/10	27/23328	0.0115162	0.0545378	0.0231852	Tgfb1	1
GO:0001503	ossification	2/10	394/23328	0.0117061	0.0545378	0.0231852	Spp1/Tgfb1	2
GO:0006026	aminoglycan catabolic process	1/10	28/23328	0.0119404	0.0545378	0.0231852	Tgfb1	1
GO:0010458	exit from mitosis	1/10	28/23328	0.0119404	0.0545378	0.0231852	Tgfb1	1
GO:0019835	cytolysis	1/10	28/23328	0.0119404	0.0545378	0.0231852	Tgfb1	1
GO:0032801	receptor catabolic process	1/10	28/23328	0.0119404	0.0545378	0.0231852	Tgfb1	1
GO:0060390	regulation of SMAD protein signal transduction	1/10	28/23328	0.0119404	0.0545378	0.0231852	Tgfb1	1
GO:0061217	regulation of mesonephros development	1/10	28/23328	0.0119404	0.0545378	0.0231852	Tgfb1	1
GO:0090025	regulation of monocyte chemotaxis	1/10	28/23328	0.0119404	0.0545378	0.0231852	Serpine1	1
GO:2000178	negative regulation of neural precursor cell proliferation	1/10	28/23328	0.0119404	0.0545378	0.0231852	Tgfb1	1
GO:1901652	response to peptide	2/10	400/23328	0.0120492	0.0545378	0.0231852	Vim/Serpina3n	2
GO:0002507	tolerance induction	1/10	29/23328	0.0123645	0.0545378	0.0231852	Tgfb1	1
GO:0010800	positive regulation of peptidyl-threonine phosphorylation	1/10	29/23328	0.0123645	0.0545378	0.0231852	Tgfb1	1
GO:0031063	regulation of histone deacetylation	1/10	29/23328	0.0123645	0.0545378	0.0231852	Tgfb1	1
GO:0033273	response to vitamin	1/10	29/23328	0.0123645	0.0545378	0.0231852	Spp1	1
GO:0045109	intermediate filament organization	1/10	29/23328	0.0123645	0.0545378	0.0231852	Vim	1
GO:0045589	regulation of regulatory T cell differentiation	1/10	29/23328	0.0123645	0.0545378	0.0231852	Tgfb1	1
GO:0060444	branching involved in mammary gland duct morphogenesis	1/10	29/23328	0.0123645	0.0545378	0.0231852	Tgfb1	1
GO:0061311	cell surface receptor signaling pathway involved in heart development	1/10	29/23328	0.0123645	0.0545378	0.0231852	Tgfb1	1
GO:0071548	response to dexamethasone	1/10	29/23328	0.0123645	0.0545378	0.0231852	Tgfb1	1
GO:0090312	positive regulation of protein deacetylation	1/10	29/23328	0.0123645	0.0545378	0.0231852	Tgfb1	1
GO:0002360	T cell lineage commitment	1/10	30/23328	0.0127884	0.0545378	0.0231852	Tgfb1	1
GO:0010955	negative regulation of protein processing	1/10	30/23328	0.0127884	0.0545378	0.0231852	Serpine1	1
GO:0043552	positive regulation of phosphatidylinositol 3-kinase activity	1/10	30/23328	0.0127884	0.0545378	0.0231852	Tgfb1	1
GO:0050820	positive regulation of coagulation	1/10	30/23328	0.0127884	0.0545378	0.0231852	Serpine1	1
GO:0061082	myeloid leukocyte cytokine production	1/10	30/23328	0.0127884	0.0545378	0.0231852	Tgfb1	1
GO:0072539	T-helper 17 cell differentiation	1/10	30/23328	0.0127884	0.0545378	0.0231852	Tgfb1	1
GO:1903318	negative regulation of protein maturation	1/10	30/23328	0.0127884	0.0545378	0.0231852	Serpine1	1
GO:0001654	eye development	2/10	418/23328	0.0131054	0.0545378	0.0231852	Tgfb1/Vim	2
GO:0032103	positive regulation of response to external stimulus	2/10	418/23328	0.0131054	0.0545378	0.0231852	Tgfb1/Serpine1	2
GO:0042481	regulation of odontogenesis	1/10	31/23328	0.0132121	0.0545378	0.0231852	Tgfb1	1
GO:0045662	negative regulation of myoblast differentiation	1/10	31/23328	0.0132121	0.0545378	0.0231852	Tgfb1	1
GO:0048535	lymph node development	1/10	31/23328	0.0132121	0.0545378	0.0231852	Tgfb1	1
GO:1902042	negative regulation of extrinsic apoptotic signaling pathway via death domain receptors	1/10	31/23328	0.0132121	0.0545378	0.0231852	Serpine1	1
GO:1905314	semi-lunar valve development	1/10	31/23328	0.0132121	0.0545378	0.0231852	Tgfb1	1
GO:0006816	calcium ion transport	2/10	420/23328	0.0132252	0.0545378	0.0231852	Tgfb1/Serpine1	2
GO:0060249	anatomical structure homeostasis	2/10	422/23328	0.0133455	0.0545378	0.0231852	Spp1/Tgfb1	2
GO:0150063	visual system development	2/10	422/23328	0.0133455	0.0545378	0.0231852	Tgfb1/Vim	2
GO:0048880	sensory system development	2/10	426/23328	0.0135875	0.0545378	0.0231852	Tgfb1/Vim	2
GO:0035066	positive regulation of histone acetylation	1/10	32/23328	0.0136357	0.0545378	0.0231852	Tgfb1	1
GO:0043901	negative regulation of multi-organism process	1/10	32/23328	0.0136357	0.0545378	0.0231852	Timp1	1
GO:0045830	positive regulation of isotype switching	1/10	32/23328	0.0136357	0.0545378	0.0231852	Tgfb1	1
GO:0051150	regulation of smooth muscle cell differentiation	1/10	32/23328	0.0136357	0.0545378	0.0231852	Tgfb1	1
GO:1905476	negative regulation of protein localization to membrane	1/10	32/23328	0.0136357	0.0545378	0.0231852	Tgfb1	1
GO:2000352	negative regulation of endothelial cell apoptotic process	1/10	32/23328	0.0136357	0.0545378	0.0231852	Serpine1	1
GO:0010959	regulation of metal ion transport	2/10	427/23328	0.0136483	0.0545378	0.0231852	Tgfb1/Serpine1	2
GO:0045066	regulatory T cell differentiation	1/10	33/23328	0.0140591	0.0557261	0.0236904	Tgfb1	1
GO:0060969	negative regulation of gene silencing	1/10	33/23328	0.0140591	0.0557261	0.0236904	Tgfb1	1
GO:0045785	positive regulation of cell adhesion	2/10	435/23328	0.0141392	0.0558187	0.0237298	Spp1/Tgfb1	2
GO:0050673	epithelial cell proliferation	2/10	438/23328	0.0143253	0.0562692	0.0239213	Sparc/Tgfb1	2
GO:0051047	positive regulation of secretion	2/10	440/23328	0.01445	0.0562692	0.0239213	Spp1/Tgfb1	2
GO:0043537	negative regulation of blood vessel endothelial cell migration	1/10	34/23328	0.0144823	0.0562692	0.0239213	Tgfb1	1
GO:0090218	positive regulation of lipid kinase activity	1/10	34/23328	0.0144823	0.0562692	0.0239213	Tgfb1	1
GO:1901361	organic cyclic compound catabolic process	2/10	442/23328	0.0145751	0.0564068	0.0239798	Spp1/Vim	2
GO:0001773	myeloid dendritic cell activation	1/10	35/23328	0.0149054	0.0567907	0.024143	Tgfb1	1
GO:0032660	regulation of interleukin-17 production	1/10	35/23328	0.0149054	0.0567907	0.024143	Tgfb1	1
GO:0050832	defense response to fungus	1/10	35/23328	0.0149054	0.0567907	0.024143	Tgfb1	1
GO:0072538	T-helper 17 type immune response	1/10	35/23328	0.0149054	0.0567907	0.024143	Tgfb1	1
GO:0001819	positive regulation of cytokine production	2/10	449/23328	0.0150169	0.0569945	0.0242296	Tgfb1/Serpine1	2
GO:0002701	negative regulation of production of molecular mediator of immune response	1/10	36/23328	0.0153283	0.0570747	0.0242637	Tgfb1	1
GO:0003401	axis elongation	1/10	36/23328	0.0153283	0.0570747	0.0242637	Tgfb1	1
GO:0071158	positive regulation of cell cycle arrest	1/10	36/23328	0.0153283	0.0570747	0.0242637	Tgfb1	1
GO:1905209	positive regulation of cardiocyte differentiation	1/10	36/23328	0.0153283	0.0570747	0.0242637	Tgfb1	1
GO:2000758	positive regulation of peptidyl-lysine acetylation	1/10	36/23328	0.0153283	0.0570747	0.0242637	Tgfb1	1
GO:0001953	negative regulation of cell-matrix adhesion	1/10	38/23328	0.0161736	0.0586883	0.0249497	Serpine1	1
GO:0014002	astrocyte development	1/10	38/23328	0.0161736	0.0586883	0.0249497	Vim	1
GO:0090322	regulation of superoxide metabolic process	1/10	38/23328	0.0161736	0.0586883	0.0249497	Tgfb1	1
GO:0097028	dendritic cell differentiation	1/10	38/23328	0.0161736	0.0586883	0.0249497	Tgfb1	1
GO:1903170	negative regulation of calcium ion transmembrane transport	1/10	38/23328	0.0161736	0.0586883	0.0249497	Tgfb1	1
GO:2000249	regulation of actin cytoskeleton reorganization	1/10	38/23328	0.0161736	0.0586883	0.0249497	Tgfb1	1
GO:0070838	divalent metal ion transport	2/10	467/23328	0.0161796	0.0586883	0.0249497	Tgfb1/Serpine1	2
GO:0072511	divalent inorganic cation transport	2/10	470/23328	0.0163771	0.0591131	0.0251303	Tgfb1/Serpine1	2
GO:0032885	regulation of polysaccharide biosynthetic process	1/10	39/23328	0.0165961	0.0591131	0.0251303	Tgfb1	1
GO:0042554	superoxide anion generation	1/10	39/23328	0.0165961	0.0591131	0.0251303	Tgfb1	1
GO:0060251	regulation of glial cell proliferation	1/10	39/23328	0.0165961	0.0591131	0.0251303	Vim	1
GO:0050808	synapse organization	2/10	479/23328	0.016976	0.0591131	0.0251303	Sparc/Thbs2	2
GO:0034105	positive regulation of tissue remodeling	1/10	40/23328	0.0170183	0.0591131	0.0251303	Spp1	1
GO:0035307	positive regulation of protein dephosphorylation	1/10	40/23328	0.0170183	0.0591131	0.0251303	Tgfb1	1
GO:0043368	positive T cell selection	1/10	40/23328	0.0170183	0.0591131	0.0251303	Tgfb1	1
GO:0043551	regulation of phosphatidylinositol 3-kinase activity	1/10	40/23328	0.0170183	0.0591131	0.0251303	Tgfb1	1
GO:0060325	face morphogenesis	1/10	40/23328	0.0170183	0.0591131	0.0251303	Tgfb1	1
GO:0085029	extracellular matrix assembly	1/10	40/23328	0.0170183	0.0591131	0.0251303	Tgfb1	1
GO:1902692	regulation of neuroblast proliferation	1/10	40/23328	0.0170183	0.0591131	0.0251303	Tgfb1	1
GO:0006953	acute-phase response	1/10	41/23328	0.0174404	0.059735	0.0253946	Serpina3n	1
GO:0030225	macrophage differentiation	1/10	41/23328	0.0174404	0.059735	0.0253946	Tgfb1	1
GO:0060603	mammary gland duct morphogenesis	1/10	41/23328	0.0174404	0.059735	0.0253946	Tgfb1	1
GO:1905332	positive regulation of morphogenesis of an epithelium	1/10	41/23328	0.0174404	0.059735	0.0253946	Tgfb1	1
GO:0006509	membrane protein ectodomain proteolysis	1/10	42/23328	0.0178624	0.0605473	0.02574	Timp1	1
GO:0010762	regulation of fibroblast migration	1/10	42/23328	0.0178624	0.0605473	0.02574	Tgfb1	1
GO:0045191	regulation of isotype switching	1/10	42/23328	0.0178624	0.0605473	0.02574	Tgfb1	1
GO:0014003	oligodendrocyte development	1/10	43/23328	0.0182841	0.0615524	0.0261673	Tgfb1	1
GO:0032620	interleukin-17 production	1/10	43/23328	0.0182841	0.0615524	0.0261673	Tgfb1	1
GO:0006024	glycosaminoglycan biosynthetic process	1/10	44/23328	0.0187057	0.0619116	0.02632	Tgfb1	1
GO:0033628	regulation of cell adhesion mediated by integrin	1/10	44/23328	0.0187057	0.0619116	0.02632	Serpine1	1
GO:0043114	regulation of vascular permeability	1/10	44/23328	0.0187057	0.0619116	0.02632	Tgfb1	1
GO:0071385	cellular response to glucocorticoid stimulus	1/10	44/23328	0.0187057	0.0619116	0.02632	Tgfb1	1
GO:1902895	positive regulation of pri-miRNA transcription by RNA polymerase II	1/10	44/23328	0.0187057	0.0619116	0.02632	Tgfb1	1
GO:0001937	negative regulation of endothelial cell proliferation	1/10	45/23328	0.0191272	0.062883	0.026733	Sparc	1
GO:0090184	positive regulation of kidney development	1/10	45/23328	0.0191272	0.062883	0.026733	Tgfb1	1
GO:0010799	regulation of peptidyl-threonine phosphorylation	1/10	46/23328	0.0195485	0.063211	0.0268724	Tgfb1	1
GO:0032881	regulation of polysaccharide metabolic process	1/10	46/23328	0.0195485	0.063211	0.0268724	Tgfb1	1
GO:0060323	head morphogenesis	1/10	46/23328	0.0195485	0.063211	0.0268724	Tgfb1	1
GO:0071384	cellular response to corticosteroid stimulus	1/10	46/23328	0.0195485	0.063211	0.0268724	Tgfb1	1
GO:1901985	positive regulation of protein acetylation	1/10	46/23328	0.0195485	0.063211	0.0268724	Tgfb1	1
GO:0003179	heart valve morphogenesis	1/10	47/23328	0.0199696	0.0635279	0.0270071	Tgfb1	1
GO:0010718	positive regulation of epithelial to mesenchymal transition	1/10	47/23328	0.0199696	0.0635279	0.0270071	Tgfb1	1
GO:0043029	T cell homeostasis	1/10	47/23328	0.0199696	0.0635279	0.0270071	Tgfb1	1
GO:0045911	positive regulation of DNA recombination	1/10	47/23328	0.0199696	0.0635279	0.0270071	Tgfb1	1
GO:0060964	regulation of gene silencing by miRNA	1/10	47/23328	0.0199696	0.0635279	0.0270071	Tgfb1	1
GO:0010862	positive regulation of pathway-restricted SMAD protein phosphorylation	1/10	48/23328	0.0203906	0.0640381	0.027224	Tgfb1	1
GO:0030195	negative regulation of blood coagulation	1/10	48/23328	0.0203906	0.0640381	0.027224	Serpine1	1
GO:0090279	regulation of calcium ion import	1/10	48/23328	0.0203906	0.0640381	0.027224	Serpine1	1
GO:1903727	positive regulation of phospholipid metabolic process	1/10	48/23328	0.0203906	0.0640381	0.027224	Tgfb1	1
GO:0035196	production of miRNAs involved in gene silencing by miRNA	1/10	49/23328	0.0208113	0.0643319	0.0273489	Tgfb1	1
GO:0043550	regulation of lipid kinase activity	1/10	49/23328	0.0208113	0.0643319	0.0273489	Tgfb1	1
GO:1900047	negative regulation of hemostasis	1/10	49/23328	0.0208113	0.0643319	0.0273489	Serpine1	1
GO:1902041	regulation of extrinsic apoptotic signaling pathway via death domain receptors	1/10	49/23328	0.0208113	0.0643319	0.0273489	Serpine1	1
GO:2000725	regulation of cardiac muscle cell differentiation	1/10	49/23328	0.0208113	0.0643319	0.0273489	Tgfb1	1
GO:0043370	regulation of CD4-positive, alpha-beta T cell differentiation	1/10	50/23328	0.021232	0.0648169	0.0275551	Tgfb1	1
GO:0050819	negative regulation of coagulation	1/10	50/23328	0.021232	0.0648169	0.0275551	Serpine1	1
GO:0060147	regulation of posttranscriptional gene silencing	1/10	50/23328	0.021232	0.0648169	0.0275551	Tgfb1	1
GO:0060966	regulation of gene silencing by RNA	1/10	50/23328	0.021232	0.0648169	0.0275551	Tgfb1	1
GO:0031050	dsRNA processing	1/10	51/23328	0.0216524	0.0648402	0.027565	Tgfb1	1
GO:0031663	lipopolysaccharide-mediated signaling pathway	1/10	51/23328	0.0216524	0.0648402	0.027565	Tgfb1	1
GO:0070918	production of small RNA involved in gene silencing by RNA	1/10	51/23328	0.0216524	0.0648402	0.027565	Tgfb1	1
GO:0090311	regulation of protein deacetylation	1/10	51/23328	0.0216524	0.0648402	0.027565	Tgfb1	1
GO:0002639	positive regulation of immunoglobulin production	1/10	52/23328	0.0220728	0.0648402	0.027565	Tgfb1	1
GO:0009620	response to fungus	1/10	52/23328	0.0220728	0.0648402	0.027565	Tgfb1	1
GO:0032757	positive regulation of interleukin-8 production	1/10	52/23328	0.0220728	0.0648402	0.027565	Serpine1	1
GO:0042307	positive regulation of protein import into nucleus	1/10	52/23328	0.0220728	0.0648402	0.027565	Tgfb1	1
GO:0045104	intermediate filament cytoskeleton organization	1/10	52/23328	0.0220728	0.0648402	0.027565	Vim	1
GO:0045124	regulation of bone resorption	1/10	52/23328	0.0220728	0.0648402	0.027565	Spp1	1
GO:0140353	lipid export from cell	1/10	52/23328	0.0220728	0.0648402	0.027565	Spp1	1
GO:1904036	negative regulation of epithelial cell apoptotic process	1/10	52/23328	0.0220728	0.0648402	0.027565	Serpine1	1
GO:0002714	positive regulation of B cell mediated immunity	1/10	53/23328	0.0224929	0.0648402	0.027565	Tgfb1	1
GO:0002891	positive regulation of immunoglobulin mediated immune response	1/10	53/23328	0.0224929	0.0648402	0.027565	Tgfb1	1
GO:0010596	negative regulation of endothelial cell migration	1/10	53/23328	0.0224929	0.0648402	0.027565	Tgfb1	1
GO:0043666	regulation of phosphoprotein phosphatase activity	1/10	53/23328	0.0224929	0.0648402	0.027565	Vcan	1
GO:0045103	intermediate filament-based process	1/10	53/23328	0.0224929	0.0648402	0.027565	Vim	1
GO:0055010	ventricular cardiac muscle tissue morphogenesis	1/10	53/23328	0.0224929	0.0648402	0.027565	Tgfb1	1
GO:2000677	regulation of transcription regulatory region DNA binding	1/10	53/23328	0.0224929	0.0648402	0.027565	Tgfb1	1
GO:0014009	glial cell proliferation	1/10	54/23328	0.0229129	0.0652851	0.0277541	Vim	1
GO:0032355	response to estradiol	1/10	54/23328	0.0229129	0.0652851	0.0277541	Tgfb1	1
GO:0045687	positive regulation of glial cell differentiation	1/10	54/23328	0.0229129	0.0652851	0.0277541	Tgfb1	1
GO:0055025	positive regulation of cardiac muscle tissue development	1/10	54/23328	0.0229129	0.0652851	0.0277541	Tgfb1	1
GO:0006754	ATP biosynthetic process	1/10	55/23328	0.0233327	0.0657193	0.0279387	Tgfb1	1
GO:0035306	positive regulation of dephosphorylation	1/10	55/23328	0.0233327	0.0657193	0.0279387	Tgfb1	1
GO:0045912	negative regulation of carbohydrate metabolic process	1/10	55/23328	0.0233327	0.0657193	0.0279387	Tgfb1	1
GO:2000351	regulation of endothelial cell apoptotic process	1/10	55/23328	0.0233327	0.0657193	0.0279387	Serpine1	1
GO:0006023	aminoglycan biosynthetic process	1/10	56/23328	0.0237524	0.0662278	0.0281549	Tgfb1	1
GO:0045599	negative regulation of fat cell differentiation	1/10	56/23328	0.0237524	0.0662278	0.0281549	Tgfb1	1
GO:1902893	regulation of pri-miRNA transcription by RNA polymerase II	1/10	56/23328	0.0237524	0.0662278	0.0281549	Tgfb1	1
GO:0002548	monocyte chemotaxis	1/10	57/23328	0.0241718	0.0662278	0.0281549	Serpine1	1
GO:0003170	heart valve development	1/10	57/23328	0.0241718	0.0662278	0.0281549	Tgfb1	1
GO:0043536	positive regulation of blood vessel endothelial cell migration	1/10	57/23328	0.0241718	0.0662278	0.0281549	Tgfb1	1
GO:0045058	T cell selection	1/10	57/23328	0.0241718	0.0662278	0.0281549	Tgfb1	1
GO:0002204	somatic recombination of immunoglobulin genes involved in immune response	1/10	58/23328	0.0245912	0.0662278	0.0281549	Tgfb1	1
GO:0002208	somatic diversification of immunoglobulins involved in immune response	1/10	58/23328	0.0245912	0.0662278	0.0281549	Tgfb1	1
GO:0010761	fibroblast migration	1/10	58/23328	0.0245912	0.0662278	0.0281549	Tgfb1	1
GO:0035065	regulation of histone acetylation	1/10	58/23328	0.0245912	0.0662278	0.0281549	Tgfb1	1
GO:0035690	cellular response to drug	1/10	58/23328	0.0245912	0.0662278	0.0281549	Serpine1	1
GO:0045190	isotype switching	1/10	58/23328	0.0245912	0.0662278	0.0281549	Tgfb1	1
GO:0061614	pri-miRNA transcription by RNA polymerase II	1/10	58/23328	0.0245912	0.0662278	0.0281549	Tgfb1	1
GO:0072577	endothelial cell apoptotic process	1/10	58/23328	0.0245912	0.0662278	0.0281549	Serpine1	1
GO:1904591	positive regulation of protein import	1/10	58/23328	0.0245912	0.0662278	0.0281549	Tgfb1	1
GO:0060443	mammary gland morphogenesis	1/10	59/23328	0.0250104	0.0669896	0.0284787	Tgfb1	1
GO:0071156	regulation of cell cycle arrest	1/10	59/23328	0.0250104	0.0669896	0.0284787	Tgfb1	1
GO:0048260	positive regulation of receptor-mediated endocytosis	1/10	60/23328	0.0254294	0.0673775	0.0286437	Serpine1	1
GO:0060324	face development	1/10	60/23328	0.0254294	0.0673775	0.0286437	Tgfb1	1
GO:0090183	regulation of kidney development	1/10	60/23328	0.0254294	0.0673775	0.0286437	Tgfb1	1
GO:0090303	positive regulation of wound healing	1/10	60/23328	0.0254294	0.0673775	0.0286437	Serpine1	1
GO:0007584	response to nutrient	1/10	61/23328	0.0258482	0.0681201	0.0289593	Spp1	1
GO:0010812	negative regulation of cell-substrate adhesion	1/10	61/23328	0.0258482	0.0681201	0.0289593	Serpine1	1
GO:0003229	ventricular cardiac muscle tissue development	1/10	62/23328	0.0262669	0.0681276	0.0289625	Tgfb1	1
GO:0010171	body morphogenesis	1/10	62/23328	0.0262669	0.0681276	0.0289625	Tgfb1	1
GO:0046850	regulation of bone remodeling	1/10	62/23328	0.0262669	0.0681276	0.0289625	Spp1	1
GO:0051926	negative regulation of calcium ion transport	1/10	62/23328	0.0262669	0.0681276	0.0289625	Tgfb1	1
GO:0060393	regulation of pathway-restricted SMAD protein phosphorylation	1/10	62/23328	0.0262669	0.0681276	0.0289625	Tgfb1	1
GO:1905207	regulation of cardiocyte differentiation	1/10	62/23328	0.0262669	0.0681276	0.0289625	Tgfb1	1
GO:0016447	somatic recombination of immunoglobulin gene segments	1/10	63/23328	0.0266854	0.0688498	0.0292695	Tgfb1	1
GO:0045661	regulation of myoblast differentiation	1/10	63/23328	0.0266854	0.0688498	0.0292695	Tgfb1	1
GO:0001658	branching involved in ureteric bud morphogenesis	1/10	64/23328	0.0271038	0.0691921	0.0294151	Tgfb1	1
GO:0030858	positive regulation of epithelial cell differentiation	1/10	64/23328	0.0271038	0.0691921	0.0294151	Serpine1	1
GO:0043388	positive regulation of DNA binding	1/10	64/23328	0.0271038	0.0691921	0.0294151	Tgfb1	1
GO:1903510	mucopolysaccharide metabolic process	1/10	64/23328	0.0271038	0.0691921	0.0294151	Tgfb1	1
GO:0009206	purine ribonucleoside triphosphate biosynthetic process	1/10	65/23328	0.027522	0.0691921	0.0294151	Tgfb1	1
GO:0042093	T-helper cell differentiation	1/10	65/23328	0.027522	0.0691921	0.0294151	Tgfb1	1
GO:0042246	tissue regeneration	1/10	65/23328	0.027522	0.0691921	0.0294151	Serpine1	1
GO:0045840	positive regulation of mitotic nuclear division	1/10	65/23328	0.027522	0.0691921	0.0294151	Tgfb1	1
GO:0060389	pathway-restricted SMAD protein phosphorylation	1/10	65/23328	0.027522	0.0691921	0.0294151	Tgfb1	1
GO:2000514	regulation of CD4-positive, alpha-beta T cell activation	1/10	65/23328	0.027522	0.0691921	0.0294151	Tgfb1	1
GO:0002294	CD4-positive, alpha-beta T cell differentiation involved in immune response	1/10	66/23328	0.02794	0.069671	0.0296186	Tgfb1	1
GO:0009145	purine nucleoside triphosphate biosynthetic process	1/10	66/23328	0.02794	0.069671	0.0296186	Tgfb1	1
GO:0002293	alpha-beta T cell differentiation involved in immune response	1/10	67/23328	0.0283579	0.069671	0.0296186	Tgfb1	1
GO:0060688	regulation of morphogenesis of a branching structure	1/10	67/23328	0.0283579	0.069671	0.0296186	Tgfb1	1
GO:0070613	regulation of protein processing	1/10	67/23328	0.0283579	0.069671	0.0296186	Serpine1	1
GO:2000242	negative regulation of reproductive process	1/10	67/23328	0.0283579	0.069671	0.0296186	Timp1	1
GO:2000756	regulation of peptidyl-lysine acetylation	1/10	67/23328	0.0283579	0.069671	0.0296186	Tgfb1	1
GO:0002287	alpha-beta T cell activation involved in immune response	1/10	68/23328	0.0287756	0.069671	0.0296186	Tgfb1	1
GO:0002712	regulation of B cell mediated immunity	1/10	68/23328	0.0287756	0.069671	0.0296186	Tgfb1	1
GO:0002763	positive regulation of myeloid leukocyte differentiation	1/10	68/23328	0.0287756	0.069671	0.0296186	Tgfb1	1
GO:0002889	regulation of immunoglobulin mediated immune response	1/10	68/23328	0.0287756	0.069671	0.0296186	Tgfb1	1
GO:0007566	embryo implantation	1/10	68/23328	0.0287756	0.069671	0.0296186	Timp1	1
GO:0009201	ribonucleoside triphosphate biosynthetic process	1/10	68/23328	0.0287756	0.069671	0.0296186	Tgfb1	1
GO:0046637	regulation of alpha-beta T cell differentiation	1/10	68/23328	0.0287756	0.069671	0.0296186	Tgfb1	1
GO:0048641	regulation of skeletal muscle tissue development	1/10	68/23328	0.0287756	0.069671	0.0296186	Tgfb1	1
GO:0006801	superoxide metabolic process	1/10	69/23328	0.0291931	0.0699923	0.0297553	Tgfb1	1
GO:0031638	zymogen activation	1/10	69/23328	0.0291931	0.0699923	0.0297553	Serpine1	1
GO:0032677	regulation of interleukin-8 production	1/10	69/23328	0.0291931	0.0699923	0.0297553	Serpine1	1
GO:0033627	cell adhesion mediated by integrin	1/10	69/23328	0.0291931	0.0699923	0.0297553	Serpine1	1
GO:0002381	immunoglobulin production involved in immunoglobulin mediated immune response	1/10	70/23328	0.0296105	0.0701377	0.0298171	Tgfb1	1
GO:0007405	neuroblast proliferation	1/10	70/23328	0.0296105	0.0701377	0.0298171	Tgfb1	1
GO:0016445	somatic diversification of immunoglobulins	1/10	70/23328	0.0296105	0.0701377	0.0298171	Tgfb1	1
GO:0055008	cardiac muscle tissue morphogenesis	1/10	70/23328	0.0296105	0.0701377	0.0298171	Tgfb1	1
GO:1903317	regulation of protein maturation	1/10	70/23328	0.0296105	0.0701377	0.0298171	Serpine1	1
GO:0006635	fatty acid beta-oxidation	1/10	71/23328	0.0300278	0.0702793	0.0298772	Decr1	1
GO:0007492	endoderm development	1/10	71/23328	0.0300278	0.0702793	0.0298772	Tgfb1	1
GO:0043113	receptor clustering	1/10	71/23328	0.0300278	0.0702793	0.0298772	Tgfb1	1
GO:0060675	ureteric bud morphogenesis	1/10	71/23328	0.0300278	0.0702793	0.0298772	Tgfb1	1
GO:0061035	regulation of cartilage development	1/10	71/23328	0.0300278	0.0702793	0.0298772	Tgfb1	1
GO:0002562	somatic diversification of immune receptors via germline recombination within a single locus	1/10	72/23328	0.0304448	0.0704171	0.0299358	Tgfb1	1
GO:0010633	negative regulation of epithelial cell migration	1/10	72/23328	0.0304448	0.0704171	0.0299358	Tgfb1	1
GO:0016444	somatic cell DNA recombination	1/10	72/23328	0.0304448	0.0704171	0.0299358	Tgfb1	1
GO:0061045	negative regulation of wound healing	1/10	72/23328	0.0304448	0.0704171	0.0299358	Serpine1	1
GO:0072171	mesonephric tubule morphogenesis	1/10	72/23328	0.0304448	0.0704171	0.0299358	Tgfb1	1
GO:0042130	negative regulation of T cell proliferation	1/10	73/23328	0.0308617	0.071047	0.0302036	Tgfb1	1
GO:0051155	positive regulation of striated muscle cell differentiation	1/10	73/23328	0.0308617	0.071047	0.0302036	Tgfb1	1
GO:0002292	T cell differentiation involved in immune response	1/10	74/23328	0.0312785	0.0716707	0.0304688	Tgfb1	1
GO:0046824	positive regulation of nucleocytoplasmic transport	1/10	74/23328	0.0312785	0.0716707	0.0304688	Tgfb1	1
GO:0032637	interleukin-8 production	1/10	75/23328	0.0316951	0.0719544	0.0305894	Serpine1	1
GO:0042306	regulation of protein import into nucleus	1/10	75/23328	0.0316951	0.0719544	0.0305894	Tgfb1	1
GO:0051145	smooth muscle cell differentiation	1/10	75/23328	0.0316951	0.0719544	0.0305894	Tgfb1	1
GO:1903725	regulation of phospholipid metabolic process	1/10	75/23328	0.0316951	0.0719544	0.0305894	Tgfb1	1
GO:0000271	polysaccharide biosynthetic process	1/10	76/23328	0.0321115	0.0727318	0.0309199	Tgfb1	1
GO:0016575	histone deacetylation	1/10	77/23328	0.0325277	0.0728726	0.0309797	Tgfb1	1
GO:0045453	bone resorption	1/10	77/23328	0.0325277	0.0728726	0.0309797	Spp1	1
GO:0045843	negative regulation of striated muscle tissue development	1/10	77/23328	0.0325277	0.0728726	0.0309797	Tgfb1	1
GO:0003208	cardiac ventricle morphogenesis	1/10	78/23328	0.0329438	0.0728726	0.0309797	Tgfb1	1
GO:0008625	extrinsic apoptotic signaling pathway via death domain receptors	1/10	78/23328	0.0329438	0.0728726	0.0309797	Serpine1	1
GO:0009142	nucleoside triphosphate biosynthetic process	1/10	78/23328	0.0329438	0.0728726	0.0309797	Tgfb1	1
GO:0060563	neuroepithelial cell differentiation	1/10	78/23328	0.0329438	0.0728726	0.0309797	Serpine1	1
GO:0061180	mammary gland epithelium development	1/10	78/23328	0.0329438	0.0728726	0.0309797	Tgfb1	1
GO:1901983	regulation of protein acetylation	1/10	78/23328	0.0329438	0.0728726	0.0309797	Tgfb1	1
GO:1903036	positive regulation of response to wounding	1/10	78/23328	0.0329438	0.0728726	0.0309797	Serpine1	1
GO:0002260	lymphocyte homeostasis	1/10	79/23328	0.0333598	0.0728726	0.0309797	Tgfb1	1
GO:0002637	regulation of immunoglobulin production	1/10	79/23328	0.0333598	0.0728726	0.0309797	Tgfb1	1
GO:0009205	purine ribonucleoside triphosphate metabolic process	1/10	79/23328	0.0333598	0.0728726	0.0309797	Tgfb1	1
GO:0048635	negative regulation of muscle organ development	1/10	79/23328	0.0333598	0.0728726	0.0309797	Tgfb1	1
GO:0051279	regulation of release of sequestered calcium ion into cytosol	1/10	79/23328	0.0333598	0.0728726	0.0309797	Tgfb1	1
GO:0051781	positive regulation of cell division	1/10	79/23328	0.0333598	0.0728726	0.0309797	Tgfb1	1
GO:0002200	somatic diversification of immune receptors	1/10	80/23328	0.0337756	0.0729701	0.0310212	Tgfb1	1
GO:0051965	positive regulation of synapse assembly	1/10	80/23328	0.0337756	0.0729701	0.0310212	Thbs2	1
GO:0060968	regulation of gene silencing	1/10	80/23328	0.0337756	0.0729701	0.0310212	Tgfb1	1
GO:0072078	nephron tubule morphogenesis	1/10	80/23328	0.0337756	0.0729701	0.0310212	Tgfb1	1
GO:1901862	negative regulation of muscle tissue development	1/10	80/23328	0.0337756	0.0729701	0.0310212	Tgfb1	1
GO:0051785	positive regulation of nuclear division	1/10	81/23328	0.0341912	0.0733841	0.0311972	Tgfb1	1
GO:0071347	cellular response to interleukin-1	1/10	81/23328	0.0341912	0.0733841	0.0311972	Serpine1	1
GO:1904589	regulation of protein import	1/10	81/23328	0.0341912	0.0733841	0.0311972	Tgfb1	1
GO:0030193	regulation of blood coagulation	1/10	82/23328	0.0346066	0.0737185	0.0313394	Serpine1	1
GO:0032370	positive regulation of lipid transport	1/10	82/23328	0.0346066	0.0737185	0.0313394	Spp1	1
GO:0072088	nephron epithelium morphogenesis	1/10	82/23328	0.0346066	0.0737185	0.0313394	Tgfb1	1
GO:0002532	production of molecular mediator involved in inflammatory response	1/10	83/23328	0.0350219	0.0737185	0.0313394	Serpine1	1
GO:0009199	ribonucleoside triphosphate metabolic process	1/10	83/23328	0.0350219	0.0737185	0.0313394	Tgfb1	1
GO:0045844	positive regulation of striated muscle tissue development	1/10	83/23328	0.0350219	0.0737185	0.0313394	Tgfb1	1
GO:0048636	positive regulation of muscle organ development	1/10	83/23328	0.0350219	0.0737185	0.0313394	Tgfb1	1
GO:0060415	muscle tissue morphogenesis	1/10	83/23328	0.0350219	0.0737185	0.0313394	Tgfb1	1
GO:1900046	regulation of hemostasis	1/10	83/23328	0.0350219	0.0737185	0.0313394	Serpine1	1
GO:0051384	response to glucocorticoid	1/10	84/23328	0.0354371	0.0741162	0.0315084	Tgfb1	1
GO:0072028	nephron morphogenesis	1/10	84/23328	0.0354371	0.0741162	0.0315084	Tgfb1	1
GO:1901863	positive regulation of muscle tissue development	1/10	84/23328	0.0354371	0.0741162	0.0315084	Tgfb1	1
GO:0002718	regulation of cytokine production involved in immune response	1/10	85/23328	0.035852	0.0743514	0.0316084	Tgfb1	1
GO:0014910	regulation of smooth muscle cell migration	1/10	85/23328	0.035852	0.0743514	0.0316084	Serpine1	1
GO:0030203	glycosaminoglycan metabolic process	1/10	85/23328	0.035852	0.0743514	0.0316084	Tgfb1	1
GO:0043367	CD4-positive, alpha-beta T cell differentiation	1/10	85/23328	0.035852	0.0743514	0.0316084	Tgfb1	1
GO:0048708	astrocyte differentiation	1/10	86/23328	0.0362668	0.0747386	0.031773	Vim	1
GO:0050818	regulation of coagulation	1/10	86/23328	0.0362668	0.0747386	0.031773	Serpine1	1
GO:0061333	renal tubule morphogenesis	1/10	86/23328	0.0362668	0.0747386	0.031773	Tgfb1	1
GO:0034103	regulation of tissue remodeling	1/10	87/23328	0.0366815	0.0750316	0.0318976	Spp1	1
GO:0002312	B cell activation involved in immune response	1/10	88/23328	0.037096	0.0750316	0.0318976	Tgfb1	1
GO:0009144	purine nucleoside triphosphate metabolic process	1/10	88/23328	0.037096	0.0750316	0.0318976	Tgfb1	1
GO:0031960	response to corticosteroid	1/10	88/23328	0.037096	0.0750316	0.0318976	Tgfb1	1
GO:0042475	odontogenesis of dentin-containing tooth	1/10	88/23328	0.037096	0.0750316	0.0318976	Serpine1	1
GO:0050672	negative regulation of lymphocyte proliferation	1/10	88/23328	0.037096	0.0750316	0.0318976	Tgfb1	1
GO:1900182	positive regulation of protein localization to nucleus	1/10	88/23328	0.037096	0.0750316	0.0318976	Tgfb1	1
GO:1901992	positive regulation of mitotic cell cycle phase transition	1/10	88/23328	0.037096	0.0750316	0.0318976	Tgfb1	1
GO:1904063	negative regulation of cation transmembrane transport	1/10	88/23328	0.037096	0.0750316	0.0318976	Tgfb1	1
GO:0032945	negative regulation of mononuclear cell proliferation	1/10	89/23328	0.0375103	0.0755587	0.0321216	Tgfb1	1
GO:0051149	positive regulation of muscle cell differentiation	1/10	89/23328	0.0375103	0.0755587	0.0321216	Tgfb1	1
GO:0070509	calcium ion import	1/10	90/23328	0.0379245	0.0760812	0.0323438	Serpine1	1
GO:1903035	negative regulation of response to wounding	1/10	90/23328	0.0379245	0.0760812	0.0323438	Serpine1	1
GO:0048644	muscle organ morphogenesis	1/10	91/23328	0.0383385	0.0765991	0.0325639	Tgfb1	1
GO:0072091	regulation of stem cell proliferation	1/10	91/23328	0.0383385	0.0765991	0.0325639	Tgfb1	1
GO:0014909	smooth muscle cell migration	1/10	92/23328	0.0387523	0.0769567	0.032716	Serpine1	1
GO:0043900	regulation of multi-organism process	1/10	92/23328	0.0387523	0.0769567	0.032716	Timp1	1
GO:0045685	regulation of glial cell differentiation	1/10	92/23328	0.0387523	0.0769567	0.032716	Tgfb1	1
GO:0002028	regulation of sodium ion transport	1/10	93/23328	0.039166	0.0774652	0.0329322	Tgfb1	1
GO:0045445	myoblast differentiation	1/10	93/23328	0.039166	0.0774652	0.0329322	Tgfb1	1
GO:0010717	regulation of epithelial to mesenchymal transition	1/10	94/23328	0.0395796	0.0776581	0.0330142	Tgfb1	1
GO:0043535	regulation of blood vessel endothelial cell migration	1/10	94/23328	0.0395796	0.0776581	0.0330142	Tgfb1	1
GO:0070664	negative regulation of leukocyte proliferation	1/10	94/23328	0.0395796	0.0776581	0.0330142	Tgfb1	1
GO:1904035	regulation of epithelial cell apoptotic process	1/10	94/23328	0.0395796	0.0776581	0.0330142	Serpine1	1
GO:0007229	integrin-mediated signaling pathway	1/10	95/23328	0.0399929	0.0783128	0.0332925	Timp1	1
GO:0002690	positive regulation of leukocyte chemotaxis	1/10	96/23328	0.0404061	0.078808	0.033503	Serpine1	1
GO:0070555	response to interleukin-1	1/10	96/23328	0.0404061	0.078808	0.033503	Serpine1	1
GO:0001570	vasculogenesis	1/10	97/23328	0.0408192	0.0792989	0.0337117	Tgfb1	1
GO:0120162	positive regulation of cold-induced thermogenesis	1/10	97/23328	0.0408192	0.0792989	0.0337117	Decr1	1
GO:0030279	negative regulation of ossification	1/10	98/23328	0.0412321	0.0797857	0.0339186	Tgfb1	1
GO:0072080	nephron tubule development	1/10	98/23328	0.0412321	0.0797857	0.0339186	Tgfb1	1
GO:0030593	neutrophil chemotaxis	1/10	99/23328	0.0416448	0.0799548	0.0339905	Spp1	1
GO:0062014	negative regulation of small molecule metabolic process	1/10	99/23328	0.0416448	0.0799548	0.0339905	Tgfb1	1
GO:0070167	regulation of biomineral tissue development	1/10	99/23328	0.0416448	0.0799548	0.0339905	Tgfb1	1
GO:0110149	regulation of biomineralization	1/10	99/23328	0.0416448	0.0799548	0.0339905	Tgfb1	1
GO:0006476	protein deacetylation	1/10	100/23328	0.0420574	0.0805895	0.0342603	Tgfb1	1
GO:0009062	fatty acid catabolic process	1/10	101/23328	0.0424698	0.0807501	0.0343286	Decr1	1
GO:0031058	positive regulation of histone modification	1/10	101/23328	0.0424698	0.0807501	0.0343286	Tgfb1	1
GO:0060993	kidney morphogenesis	1/10	101/23328	0.0424698	0.0807501	0.0343286	Tgfb1	1
GO:2001237	negative regulation of extrinsic apoptotic signaling pathway	1/10	101/23328	0.0424698	0.0807501	0.0343286	Serpine1	1
GO:0045582	positive regulation of T cell differentiation	1/10	102/23328	0.042882	0.0812197	0.0345283	Tgfb1	1
GO:1901989	positive regulation of cell cycle phase transition	1/10	102/23328	0.042882	0.0812197	0.0345283	Tgfb1	1
GO:0007173	epidermal growth factor receptor signaling pathway	1/10	103/23328	0.0432941	0.0813731	0.0345935	Tgfb1	1
GO:0010522	regulation of calcium ion transport into cytosol	1/10	103/23328	0.0432941	0.0813731	0.0345935	Tgfb1	1
GO:0055024	regulation of cardiac muscle tissue development	1/10	103/23328	0.0432941	0.0813731	0.0345935	Tgfb1	1
GO:0090263	positive regulation of canonical Wnt signaling pathway	1/10	103/23328	0.0432941	0.0813731	0.0345935	Tgfb1	1
GO:0034766	negative regulation of ion transmembrane transport	1/10	104/23328	0.043706	0.0815238	0.0346575	Tgfb1	1
GO:0043488	regulation of mRNA stability	1/10	104/23328	0.043706	0.0815238	0.0346575	Vim	1
GO:0046849	bone remodeling	1/10	104/23328	0.043706	0.0815238	0.0346575	Spp1	1
GO:0061326	renal tubule development	1/10	104/23328	0.043706	0.0815238	0.0346575	Tgfb1	1
GO:0046634	regulation of alpha-beta T cell activation	1/10	105/23328	0.0441178	0.0818176	0.0347825	Tgfb1	1
GO:1905954	positive regulation of lipid localization	1/10	105/23328	0.0441178	0.0818176	0.0347825	Spp1	1
GO:0006022	aminoglycan metabolic process	1/10	106/23328	0.0445294	0.0818176	0.0347825	Tgfb1	1
GO:0014812	muscle cell migration	1/10	106/23328	0.0445294	0.0818176	0.0347825	Serpine1	1
GO:0031532	actin cytoskeleton reorganization	1/10	106/23328	0.0445294	0.0818176	0.0347825	Tgfb1	1
GO:0035710	CD4-positive, alpha-beta T cell activation	1/10	106/23328	0.0445294	0.0818176	0.0347825	Tgfb1	1
GO:0043473	pigmentation	1/10	106/23328	0.0445294	0.0818176	0.0347825	Sparc	1
GO:0110110	positive regulation of animal organ morphogenesis	1/10	106/23328	0.0445294	0.0818176	0.0347825	Tgfb1	1
GO:0000018	regulation of DNA recombination	1/10	107/23328	0.0449409	0.08209	0.0348983	Tgfb1	1
GO:0002367	cytokine production involved in immune response	1/10	107/23328	0.0449409	0.08209	0.0348983	Tgfb1	1
GO:0019395	fatty acid oxidation	1/10	107/23328	0.0449409	0.08209	0.0348983	Decr1	1
GO:0034754	cellular hormone metabolic process	1/10	108/23328	0.0453522	0.08209	0.0348983	Spp1	1
GO:0043255	regulation of carbohydrate biosynthetic process	1/10	108/23328	0.0453522	0.08209	0.0348983	Tgfb1	1
GO:0045639	positive regulation of myeloid cell differentiation	1/10	108/23328	0.0453522	0.08209	0.0348983	Tgfb1	1
GO:0002062	chondrocyte differentiation	1/10	109/23328	0.0457633	0.08209	0.0348983	Tgfb1	1
GO:0002702	positive regulation of production of molecular mediator of immune response	1/10	109/23328	0.0457633	0.08209	0.0348983	Tgfb1	1
GO:0009141	nucleoside triphosphate metabolic process	1/10	109/23328	0.0457633	0.08209	0.0348983	Tgfb1	1
GO:0051209	release of sequestered calcium ion into cytosol	1/10	109/23328	0.0457633	0.08209	0.0348983	Tgfb1	1
GO:0051668	localization within membrane	1/10	109/23328	0.0457633	0.08209	0.0348983	Tgfb1	1
GO:0051897	positive regulation of protein kinase B signaling	1/10	109/23328	0.0457633	0.08209	0.0348983	Tgfb1	1
GO:1905477	positive regulation of protein localization to membrane	1/10	109/23328	0.0457633	0.08209	0.0348983	Tgfb1	1
GO:0002526	acute inflammatory response	1/10	110/23328	0.0461743	0.0822139	0.0349509	Serpina3n	1
GO:0017015	regulation of transforming growth factor beta receptor signaling pathway	1/10	110/23328	0.0461743	0.0822139	0.0349509	Tgfb1	1
GO:0048709	oligodendrocyte differentiation	1/10	110/23328	0.0461743	0.0822139	0.0349509	Tgfb1	1
GO:0051283	negative regulation of sequestering of calcium ion	1/10	110/23328	0.0461743	0.0822139	0.0349509	Tgfb1	1
GO:0001843	neural tube closure	1/10	111/23328	0.0465851	0.0822139	0.0349509	Tgfb1	1
GO:0030316	osteoclast differentiation	1/10	111/23328	0.0465851	0.0822139	0.0349509	Tgfb1	1
GO:0035601	protein deacylation	1/10	111/23328	0.0465851	0.0822139	0.0349509	Tgfb1	1
GO:0072009	nephron epithelium development	1/10	111/23328	0.0465851	0.0822139	0.0349509	Tgfb1	1
GO:0098732	macromolecule deacylation	1/10	111/23328	0.0465851	0.0822139	0.0349509	Tgfb1	1
GO:0038127	ERBB signaling pathway	1/10	112/23328	0.0469957	0.0823473	0.0350076	Tgfb1	1
GO:0051282	regulation of sequestering of calcium ion	1/10	112/23328	0.0469957	0.0823473	0.0350076	Tgfb1	1
GO:0060606	tube closure	1/10	112/23328	0.0469957	0.0823473	0.0350076	Tgfb1	1
GO:1903844	regulation of cellular response to transforming growth factor beta stimulus	1/10	112/23328	0.0469957	0.0823473	0.0350076	Tgfb1	1
GO:0050764	regulation of phagocytosis	1/10	113/23328	0.0474062	0.0826075	0.0351183	Tgfb1	1
GO:0051208	sequestering of calcium ion	1/10	113/23328	0.0474062	0.0826075	0.0351183	Tgfb1	1
GO:0005976	polysaccharide metabolic process	1/10	114/23328	0.0478166	0.0826075	0.0351183	Tgfb1	1
GO:0034440	lipid oxidation	1/10	114/23328	0.0478166	0.0826075	0.0351183	Decr1	1
GO:0071346	cellular response to interferon-gamma	1/10	114/23328	0.0478166	0.0826075	0.0351183	Vim	1
GO:1903076	regulation of protein localization to plasma membrane	1/10	114/23328	0.0478166	0.0826075	0.0351183	Tgfb1	1
GO:1905330	regulation of morphogenesis of an epithelium	1/10	114/23328	0.0478166	0.0826075	0.0351183	Tgfb1	1
GO:2000379	positive regulation of reactive oxygen species metabolic process	1/10	114/23328	0.0478166	0.0826075	0.0351183	Tgfb1	1
GO:0001776	leukocyte homeostasis	1/10	115/23328	0.0482267	0.0827345	0.0351723	Tgfb1	1
GO:0008585	female gonad development	1/10	115/23328	0.0482267	0.0827345	0.0351723	Serpine1	1
GO:0048259	regulation of receptor-mediated endocytosis	1/10	115/23328	0.0482267	0.0827345	0.0351723	Serpine1	1
GO:0090100	positive regulation of transmembrane receptor protein serine/threonine kinase signaling pathway	1/10	115/23328	0.0482267	0.0827345	0.0351723	Tgfb1	1
GO:0043487	regulation of RNA stability	1/10	116/23328	0.0486368	0.0832458	0.0353896	Vim	1
GO:0002286	T cell activation involved in immune response	1/10	117/23328	0.0490466	0.0832458	0.0353896	Tgfb1	1
GO:0045621	positive regulation of lymphocyte differentiation	1/10	117/23328	0.0490466	0.0832458	0.0353896	Tgfb1	1
GO:1901890	positive regulation of cell junction assembly	1/10	117/23328	0.0490466	0.0832458	0.0353896	Thbs2	1
GO:1905269	positive regulation of chromatin organization	1/10	117/23328	0.0490466	0.0832458	0.0353896	Tgfb1	1
GO:0014020	primary neural tube formation	1/10	118/23328	0.0494563	0.0832458	0.0353896	Tgfb1	1
GO:0018107	peptidyl-threonine phosphorylation	1/10	118/23328	0.0494563	0.0832458	0.0353896	Tgfb1	1
GO:0046545	development of primary female sexual characteristics	1/10	118/23328	0.0494563	0.0832458	0.0353896	Serpine1	1
GO:0046632	alpha-beta T cell differentiation	1/10	118/23328	0.0494563	0.0832458	0.0353896	Tgfb1	1
GO:1904019	epithelial cell apoptotic process	1/10	118/23328	0.0494563	0.0832458	0.0353896	Serpine1	1
GO:2000177	regulation of neural precursor cell proliferation	1/10	118/23328	0.0494563	0.0832458	0.0353896	Tgfb1	1
GO:0001952	regulation of cell-matrix adhesion	1/10	119/23328	0.0498659	0.0836487	0.0355609	Serpine1	1
GO:0043534	blood vessel endothelial cell migration	1/10	119/23328	0.0498659	0.0836487	0.0355609	Tgfb1	1

## Sheet: CC
ID	Description	GeneRatio	BgRatio	pvalue	p.adjust	qvalue	geneID	Count
GO:0062023	collagen-containing extracellular matrix	6/10	385/23271	3.917e-09	9.4008e-08	4.12316e-08	Timp1/Sparc/Tgfb1/Serpine1/Thbs2/Vcan	6
GO:0005604	basement membrane	3/10	114/23271	1.34e-05	0.000134418	5.89551e-05	Timp1/Sparc/Thbs2	3
GO:0030141	secretory granule	4/10	401/23271	1.68022e-05	0.000134418	5.89551e-05	Sparc/Tgfb1/Serpine1/Thbs2	4
GO:0031091	platelet alpha granule	2/10	19/23271	2.83097e-05	0.000169858	7.44991e-05	Sparc/Thbs2	2
GO:0099544	perisynaptic space	1/10	11/23271	0.00471778	0.0226454	0.00993217	Vcan	1
GO:0005844	polysome	1/10	74/23271	0.031354	0.0814626	0.0357292	Vim	1
GO:0016363	nuclear matrix	1/10	88/23271	0.0371853	0.0814626	0.0357292	Sparc	1
GO:0030667	secretory granule membrane	1/10	88/23271	0.0371853	0.0814626	0.0357292	Sparc	1
GO:0070062	extracellular exosome	1/10	92/23271	0.0388456	0.0814626	0.0357292	Serpine1	1
GO:1903561	extracellular vesicle	1/10	100/23271	0.0421584	0.0814626	0.0357292	Serpine1	1
GO:0005902	microvillus	1/10	101/23271	0.0425718	0.0814626	0.0357292	Tgfb1	1
GO:0043230	extracellular organelle	1/10	110/23271	0.046285	0.0814626	0.0357292	Serpine1	1
GO:0045335	phagocytic vesicle	1/10	111/23271	0.0466968	0.0814626	0.0357292	Vim	1
GO:0034399	nuclear periphery	1/10	113/23271	0.0475198	0.0814626	0.0357292	Sparc	1

## Sheet: MF
ID	Description	GeneRatio	BgRatio	pvalue	p.adjust	qvalue	geneID	Count
GO:0004866	endopeptidase inhibitor activity	3/10	213/22669	9.34908e-05	0.0013969	0.000406712	Timp1/Serpine1/Serpina3n	3
GO:0030414	peptidase inhibitor activity	3/10	219/22669	0.000101514	0.0013969	0.000406712	Timp1/Serpine1/Serpina3n	3
GO:0061135	endopeptidase regulator activity	3/10	223/22669	0.000107105	0.0013969	0.000406712	Timp1/Serpine1/Serpina3n	3
GO:0005125	cytokine activity	3/10	231/22669	0.000118885	0.0013969	0.000406712	Timp1/Spp1/Tgfb1	3
GO:0061134	peptidase regulator activity	3/10	254/22669	0.000157392	0.00147948	0.000430757	Timp1/Serpine1/Serpina3n	3
GO:0050840	extracellular matrix binding	2/10	61/22669	0.000316095	0.00247608	0.000720919	Sparc/Spp1	2
GO:0004857	enzyme inhibitor activity	3/10	392/22669	0.00056258	0.00377732	0.00109978	Timp1/Serpine1/Serpina3n	3
GO:0048018	receptor ligand activity	3/10	499/22669	0.00113366	0.00666028	0.00193916	Timp1/Spp1/Tgfb1	3
GO:0004867	serine-type endopeptidase inhibitor activity	2/10	129/22669	0.00140341	0.00732892	0.00213384	Serpine1/Serpina3n	2
GO:0008083	growth factor activity	2/10	147/22669	0.00181641	0.00759925	0.00221255	Timp1/Tgfb1	2
GO:0005201	extracellular matrix structural constituent	2/10	148/22669	0.00184086	0.00759925	0.00221255	Sparc/Vcan	2
GO:0002020	protease binding	2/10	152/22669	0.00194023	0.00759925	0.00221255	Timp1/Serpine1	2
GO:0019903	protein phosphatase binding	2/10	176/22669	0.00258899	0.00936019	0.00272525	Vim/Vcan	2
GO:0005539	glycosaminoglycan binding	2/10	213/22669	0.0037628	0.0126323	0.00367792	Thbs2/Vcan	2
GO:0019902	phosphatase binding	2/10	223/22669	0.00411558	0.0128955	0.00375456	Vim/Vcan	2
GO:0034713	type I transforming growth factor beta receptor binding	1/10	10/22669	0.00440344	0.0129351	0.0037661	Tgfb1	1
GO:0008191	metalloendopeptidase inhibitor activity	1/10	14/22669	0.00615992	0.0160842	0.00468298	Timp1	1
GO:0030021	extracellular matrix structural constituent conferring compression resistance	1/10	14/22669	0.00615992	0.0160842	0.00468298	Vcan	1
GO:0019215	intermediate filament binding	1/10	15/22669	0.0065986	0.0163229	0.00475246	Vim	1
GO:0070402	NADPH binding	1/10	18/22669	0.00791361	0.018597	0.00541458	Decr1	1
GO:0005540	hyaluronic acid binding	1/10	22/22669	0.00966452	0.0214944	0.00625817	Vcan	1
GO:0016628	oxidoreductase activity, acting on the CH-CH group of donors, NAD or NADP as acceptor	1/10	24/22669	0.0105389	0.0214944	0.00625817	Decr1	1
GO:0005160	transforming growth factor beta receptor binding	1/10	25/22669	0.0109759	0.0214944	0.00625817	Tgfb1	1
GO:0005212	structural constituent of eye lens	1/10	25/22669	0.0109759	0.0214944	0.00625817	Vim	1
GO:0051721	protein phosphatase 2A binding	1/10	38/22669	0.0166404	0.0312839	0.00910842	Vim	1
GO:0043539	protein serine/threonine kinase activator activity	1/10	42/22669	0.0183774	0.0332207	0.00967232	Tgfb1	1
GO:0050661	NADP binding	1/10	48/22669	0.0209778	0.0365169	0.010632	Decr1	1
GO:0016627	oxidoreductase activity, acting on the CH-CH group of donors	1/10	57/22669	0.0248667	0.0417406	0.0121529	Decr1	1
GO:0005200	structural constituent of cytoskeleton	1/10	64/22669	0.0278819	0.0451878	0.0131566	Vim	1
GO:0005518	collagen binding	1/10	71/22669	0.0308886	0.0483921	0.0140895	Sparc	1
GO:0097110	scaffold protein binding	1/10	74/22669	0.0321746	0.0487809	0.0142027	Vim	1
GO:0030295	protein kinase activator activity	1/10	83/22669	0.0360235	0.0525217	0.0152919	Tgfb1	1
GO:0003725	double-stranded RNA binding	1/10	85/22669	0.0368769	0.0525217	0.0152919	Vim	1
GO:0019209	kinase activator activity	1/10	90/22669	0.0390076	0.0539222	0.0156996	Tgfb1	1

## Sheet: KEGG
ID	Description	GeneRatio	BgRatio	pvalue	p.adjust	qvalue	geneID	Count
mmu05144	Malaria	2/7	57/8949	0.00082011	0.0304556	0.0225092	Tgfb1/Thbs2	2
mmu04512	ECM-receptor interaction	2/7	88/8949	0.00194438	0.0304556	0.0225092	Spp1/Thbs2	2
mmu04933	AGE-RAGE signaling pathway in diabetic complications	2/7	101/8949	0.00255264	0.0304556	0.0225092	Tgfb1/Serpine1	2
mmu05142	Chagas disease	2/7	103/8949	0.00265327	0.0304556	0.0225092	Tgfb1/Serpine1	2
mmu04066	HIF-1 signaling pathway	2/7	114/8949	0.00323996	0.0304556	0.0225092	Timp1/Serpine1	2
mmu04371	Apelin signaling pathway	2/7	137/8949	0.00464597	0.0363935	0.0268977	Spp1/Serpine1	2
mmu04390	Hippo signaling pathway	2/7	157/8949	0.00606161	0.0406994	0.0300802	Tgfb1/Serpine1	2
mmu04218	Cellular senescence	2/7	184/8949	0.00824966	0.0484668	0.0358209	Tgfb1/Serpine1	2
mmu04510	Focal adhesion	2/7	201/8949	0.0097864	0.0511068	0.0377721	Spp1/Thbs2	2
mmu04151	PI3K-Akt signaling pathway	2/7	359/8949	0.0294814	0.127938	0.0945568	Spp1/Thbs2	2
mmu05165	Human papillomavirus infection	2/7	362/8949	0.029943	0.127938	0.0945568	Spp1/Thbs2	2
mmu04672	Intestinal immune network for IgA production	1/7	43/8949	0.033165	0.129896	0.096004	Tgfb1	1
mmu05321	Inflammatory bowel disease	1/7	62/8949	0.0475162	0.134454	0.0993728	Tgfb1	1
mmu04929	GnRH secretion	1/7	63/8949	0.0482665	0.134454	0.0993728	Spp1	1
